# Supplementary material for: Are We Accurately Predicting Mortality in Renal Cancer? A Systematic Review of Prognostic Models
Source: J Clin Med. 2025 Aug 19;14(16):5851. doi: 10.3390/jcm14165851 (PMC12387891; doi:10.3390/jcm14165851)
Supplement: Supplementary file 1 [file jcm-14-05851-s001.zip]

Archive with 3 entries (3 files):
- jcm-3792165-Supplementary Material 1.pdf
- jcm-3792165-Supplementary Material 2.pdf
- jcm-3792165-Supplementary Material 3.pdf
